# Supplementary material for: Agnostic Administration of Targeted Anticancer Drugs: Looking for a Balance between Hype and Caution
Source: Int J Mol Sci. 2024 Apr 7;25(7):4094. doi: 10.3390/ijms25074094 (PMC11012409; doi:10.3390/ijms25074094)
Supplement: Supplementary file 1 [file ijms-25-04094-s001.zip]

Archive with 1 entries (1 files):
- ijms-2900462-supplementary.pdf
